# Supplementary material for: ID2 Inhibits Bladder Cancer Progression and Metastasis via PI3K/AKT Signaling Pathway
Source: Front Cell Dev Biol. 2021 Oct 22;9:738364. doi: 10.3389/fcell.2021.738364 (PMC8570141; doi:10.3389/fcell.2021.738364)
Supplement: Supplementary Table 1 — Antibodies list. [file Table_3.xlsx]

## Sheet: Sheet1
Category		ID	Description	BgRatio	pvalue	p.adjust	qvalue	geneID
KEGG	hsa04151	hsa04151	PI3K-Akt signaling pathway	354/8093	0.0437415	0.0437415	NA	C8orf44-SGK3
	hsa04068	hsa04068	FoxO signaling pathway	131/8093	0.0161868	0.0323737	NA	C8orf44-SGK3
GO: Biological Processes	GO:1901099	GO:1901099	negative regulation of signal transduction in absence of ligand	36/18670	0.00385284	0.030793	0.00162068	C8orf44-SGK3
	GO:2001240	GO:2001240	negative regulation of extrinsic apoptotic signaling pathway in absence of ligand	36/18670	0.00385284	0.030793	0.00162068	C8orf44-SGK3
	GO:2001239	GO:2001239	regulation of extrinsic apoptotic signaling pathway in absence of ligand	47/18670	0.00502861	0.030793	0.00162068	C8orf44-SGK3
	GO:0038034	GO:0038034	signal transduction in absence of ligand	72/18670	0.00769824	0.030793	0.00162068	C8orf44-SGK3
	GO:0097192	GO:0097192	extrinsic apoptotic signaling pathway in absence of ligand	72/18670	0.00769824	0.030793	0.00162068	C8orf44-SGK3
	GO:2001237	GO:2001237	negative regulation of extrinsic apoptotic signaling pathway	104/18670	0.0111101	0.0370338	0.00194915	C8orf44-SGK3
	GO:0007286	GO:0007286	spermatid development	152/18670	0.016217	0.0374542	0.00197127	RIMBP3C
	GO:2001236	GO:2001236	regulation of extrinsic apoptotic signaling pathway	155/18670	0.0165357	0.0374542	0.00197127	C8orf44-SGK3
	GO:0048515	GO:0048515	spermatid differentiation	158/18670	0.0168544	0.0374542	0.00197127	RIMBP3C
	GO:0009566	GO:0009566	fertilization	182/18670	0.019402	0.038804	0.00204232	RIMBP3C
	GO:0097191	GO:0097191	extrinsic apoptotic signaling pathway	224/18670	0.0238524	0.0408122	0.00214801	C8orf44-SGK3
	GO:2001234	GO:2001234	negative regulation of apoptotic signaling pathway	230/18670	0.0244873	0.0408122	0.00214801	C8orf44-SGK3
	GO:0007281	GO:0007281	germ cell development	262/18670	0.0278702	0.0428773	0.0022567	RIMBP3C
	GO:0018105	GO:0018105	peptidyl-serine phosphorylation	299/18670	0.0317744	0.0453919	0.00238905	C8orf44-SGK3
	GO:0018209	GO:0018209	peptidyl-serine modification	322/18670	0.0341973	0.0455964	0.00239981	C8orf44-SGK3
	GO:0022412	GO:0022412	cellular process involved in reproduction in multicellular organism	361/18670	0.0382988	0.0478735	0.00251966	RIMBP3C
	GO:2001233	GO:2001233	regulation of apoptotic signaling pathway	406/18670	0.0430205	0.0481508	0.00253425	C8orf44-SGK3
	GO:0001558	GO:0001558	regulation of cell growth	416/18670	0.0440682	0.0481508	0.00253425	C8orf44-SGK3
	GO:0051090	GO:0051090	regulation of DNA-binding transcription factor activity	432/18670	0.0457433	0.0481508	0.00253425	C8orf44-SGK3
	GO:0016049	GO:0016049	cell growth	484/18670	0.0511772	0.0511772	0.00269354	C8orf44-SGK3
GO: Cellular Component	GO:0002177	GO:0002177	manchette	10/19717	0.00101412	0.00304236	NA	RIMBP3C
	GO:0055037	GO:0055037	recycling endosome	176/19717	0.0177734	0.0266601	NA	C8orf44-SGK3
	GO:0005769	GO:0005769	early endosome	350/19717	0.0351881	0.0351881	NA	C8orf44-SGK3
GO: Molecular Function	GO:0030156	GO:0030156	benzodiazepine receptor binding	5/17696	0.000565036	0.00565036	NA	RIMBP3C
	GO:0017081	GO:0017081	chloride channel regulator activity	17/17696	0.00192047	0.00960235	NA	C8orf44-SGK3
	GO:0017080	GO:0017080	sodium channel regulator activity	36/17696	0.00406469	0.0117371	NA	C8orf44-SGK3
	GO:0005246	GO:0005246	calcium channel regulator activity	48/17696	0.00541775	0.0117371	NA	C8orf44-SGK3
	GO:0015459	GO:0015459	potassium channel regulator activity	52/17696	0.00586857	0.0117371	NA	C8orf44-SGK3
	GO:0099106	GO:0099106	ion channel regulator activity	118/17696	0.0132923	0.0221538	NA	C8orf44-SGK3
	GO:0016247	GO:0016247	channel regulator activity	144/17696	0.0162091	0.0231559	NA	C8orf44-SGK3
	GO:0035091	GO:0035091	phosphatidylinositol binding	245/17696	0.027499	0.0343737	NA	C8orf44-SGK3
	GO:0005543	GO:0005543	phospholipid binding	427/17696	0.0476786	0.0490017	NA	C8orf44-SGK3
	GO:0004674	GO:0004674	protein serine/threonine kinase activity	439/17696	0.0490017	0.0490017	NA	C8orf44-SGK3
