# Supplementary material for: ID2 Inhibits Bladder Cancer Progression and Metastasis via PI3K/AKT Signaling Pathway
Source: Front Cell Dev Biol. 2021 Oct 22;9:738364. doi: 10.3389/fcell.2021.738364 (PMC8570141; doi:10.3389/fcell.2021.738364)
Supplement: Supplementary Table 3 — GO analysis and KEGG analysis results. [file Table_2.xlsx]

## Sheet: SH-NC-deg
	id	logFC	logCPM	PValue	FDR	gene_name	EJ_NC_ID2_1	EJ_NC_ID2_2	EJ_NC_ID2_3	EJ_SH_ID2_1	EJ_SH_ID2_2	EJ_SH_ID2_3	abslogFC
1	ENSG00000109758	1.45149	-0.103341	4.52e-05	0.00454053	HGFAC	12	8	6	10	15	14	1.45149
2	ENSG00000109846	1.19459	-0.000836034	0.00254485	0.0412054	CRYAB	14	5	13	16	17	12	1.19459
3	ENSG00000129007	-1.06307	1.21713	9.17e-05	0.00658748	CALML4	43.23	55.93	76.3	42.15	24.84	43.86	1.06307
4	ENSG00000143554	-1.05978	0.854129	0.00113274	0.0262877	SLC27A3	39	34	62.02	18.9	21.24	32.87	1.05978
5	ENSG00000158050	1.40098	-0.287921	0.000513151	0.0166723	DUSP2	6	11	6	14	12	10	1.40098
6	ENSG00000183246	-2.3964	-1.15746	0.000706253	0.0199065	RIMBP3C	5.59	14.35	13.95	0	0	6.13	2.3964
7	ENSG00000189319	-5.27565	-0.832454	6.97e-08	3.68e-05	FAM53B	32.3	19.96	0	3.28	17.85	25.7	5.27565
8	ENSG00000213648	2.04207	-0.279246	5.79e-06	0.0012407	SULT1A4	3.61	4.77	8.03	0	15.79	2.38	2.04207
9	ENSG00000215156	1.52376	-0.813858	0.00354058	0.0498955	AC138409.1	4	3	7	16	6.72	8	1.52376
10	ENSG00000231721	-1.168	0.434247	8.57e-05	0.0064332	LINC-PINT	31.45	32.74	36.85	27.49	24.04	31.54	1.168
11	ENSG00000231864	7.40795	-0.640184	3.26e-15	2.41e-11	AL807752.3	0	0	0	0	0	0	7.40795
12	ENSG00000237188	4.17248	-0.932128	1.32e-06	0.000360271	AC242426.2	0	0	2.25	8.21	3.38	0	4.17248
13	ENSG00000243414	2.07805	-0.424955	0.00119352	0.0270759	TICAM2	0	0	14.42	12.71	16.35	12.81	2.07805
14	ENSG00000248592	4.36323	-0.226092	1.69e-08	1.47e-05	STIMATE-MUSTN1	3.86	0	0	67.6	11.03	4.65	4.36323
15	ENSG00000254852	4.56251	-1.13134	2.8e-07	0.000111678	NPIPA2	0	0	1.34	0	0	6.05	4.56251
16	ENSG00000260196	2.02795	-0.699582	0.000357839	0.0142586	AC124798.1	10.06	0	1.84	0	24.13	16.23	2.02795
17	ENSG00000261052	-1.03575	1.19259	0.000103975	0.00706462	SULT1A3	46.17	69.22	55.96	55.29	33.07	30.86	1.03575
18	ENSG00000261342	1.78962	-0.729117	0.000308698	0.0130385	AC006538.1	4	5	4	8	6	12	1.78962
19	ENSG00000261459	2.49877	-0.0607608	8.97e-07	0.00026005	AC002310.4	11.94	0	3.16	21.83	18.97	13.91	2.49877
20	ENSG00000261599	-2.18711	-1.06423	0.000596571	0.0181091	HERC2P8	10.95	18.21	6.83	11.11	2.5	3.5	2.18711
21	ENSG00000261771	-3.85949	0.247604	2.45e-09	2.85e-06	DNAAF4-CCPG1	13.49	66.68	37.69	3.07	3.35	1.34	3.85949
22	ENSG00000262691	-1.7764	-1.24398	0.00242834	0.040108	AC040160.1	11	8	10	6	6	13	1.7764
23	ENSG00000266903	1.78186	-1.05112	0.00308129	0.0453692	AC243964.3	9	1	0	10	11	3	1.78186
24	ENSG00000269940	7.32846	-0.718613	9.5e-12	2.81e-08	AL049840.5	0	0	0	10.13	8.11	9.94	7.32846
25	ENSG00000270149	4.45271	-0.63666	1.45e-11	3.58e-08	AL591806.3	0	2.45	0	0	1.93	11.34	4.45271
26	ENSG00000272356	-1.09874	-0.0400163	0.00172541	0.0333421	AL080317.2	25.23	24.1	20.06	8.04	13	15.08	1.09874
27	ENSG00000272617	2.04268	1.64261	1.67e-14	8.22e-11	AC026464.6	20.13	33.91	15.26	65.05	21.61	50.11	2.04268
28	ENSG00000273784	-1.50803	-0.785579	0.00304356	0.0451283	AL137058.2	16.91	16.51	7.95	20.13	2.67	2.33	1.50803
29	ENSG00000274272	-1.18467	-0.201042	0.00237794	0.0395654	AC069281.2	25.06	21.34	16.03	0	6.31	6.08	1.18467
30	ENSG00000275055	-1.99402	-0.9967	0.00158183	0.0318151	AC011468.5	13.65	18.57	5.03	7.69	4.86	10.44	1.99402
31	ENSG00000276570	2.03515	-0.270848	0.000958348	0.0235917	AC010327.6	0	0	16.66	19.56	27.3	56.43	2.03515
32	ENSG00000277459	-1.25075	0.130638	0.00119425	0.0270759	AP001527.2	30.75	16.15	35	24.57	17.59	14	1.25075
33	ENSG00000278817	1.67884	0.23365	0.00352135	0.0497669	AC007325.4	6.24	0	23.76	17.18	42.17	7.74	1.67884
34	ENSG00000279198	-1.23319	0.702581	3.51e-05	0.00387298	AC008894.3	34.75	38.04	52.2	57.15	37.73	14.32	1.23319
35	ENSG00000280046	3.40864	-0.548897	4.37e-06	0.00097783	AC104581.4	0	5.68	0	19.75	14.77	0	3.40864
36	ENSG00000285000	-8.06569	-0.0613489	8.84e-13	3.27e-09	AC008581.2	2.11	36.41	60.62	17.65	0	65.95	8.06569
37	ENSG00000285257	-2.02996	-0.361682	0.000117019	0.0076207	AL157893.1	31.54	15.54	16.56	17.9	10.12	20.93	2.02996
38	ENSG00000288349	2.01426	-1.00769	0.000609492	0.0182065	AC139272.1	0	5.4	3.54	3.04	7.63	4.42	2.01426
39	ENSG00000288602	-3.52562	-0.956576	1.09e-05	0.00193333	C8orf44-SGK3	0	0	3.39	0	0	0	3.52562
40	ENSG00000288622	2.0985	-0.123102	0.00068222	0.0194321	AC010442.3	18.15	0	0	18.7	27.26	0	2.0985

## Sheet: OE-NC-deg
	id	logFC	logCPM	PValue	FDR	gene_name	EJ_NC_ID2_1	EJ_NC_ID2_2	EJ_NC_ID2_3	EJ_OE_ID2_1	EJ_OE_ID2_2	EJ_OE_ID2_3	abslogFC
1	ENSG00000118242	1.31202	0.603691	0.000368319	0.0121578	MREG	15.58	9.58	22.59	52.22	35.78	23.76	1.31202
2	ENSG00000162669	-1.0756	3.35795	4.49e-05	0.00240349	HFM1	186.01	355.09	246.53	139.37	72.7	146.25	1.0756
3	ENSG00000183246	-2.76694	-1.16635	0.000127499	0.00556127	RIMBP3C	5.59	14.35	13.95	3.96	0.46	0	2.76694
4	ENSG00000188985	1.17736	2.10758	9.53e-11	3.07e-08	DHFRP1	50.36	43.71	57.27	109.93	88.43	124.45	1.17736
5	ENSG00000197238	1.5671	1.12363	0.000108128	0.00490079	H4C11	0	59.63	0	73.62	40.69	59.75	1.5671
6	ENSG00000198723	-1.40768	0.273584	0.00161	0.0348348	TEX45	54.4	17.35	20.68	14.98	2	15.2	1.40768
7	ENSG00000213104	1.37218	0.626401	4.03e-06	0.000355883	NPM1P46	21.01	14.01	12.06	40.01	29.04	46.12	1.37218
8	ENSG00000213885	1.77311	-0.628012	0.000211378	0.00807432	RPL13AP7	6.16	2.45	5.68	19.71	12.55	14.5	1.77311
9	ENSG00000215199	1.32558	0.476365	7.23e-06	0.000572648	YWHAZP6	18	13.04	12	38	27	37	1.32558
10	ENSG00000230847	-1.62216	-0.223258	0.0013835	0.030974	OCLNP1	15.2	10.37	39.66	0	16.91	2.6	1.62216
11	ENSG00000232133	-6.37809	-1.38306	7.62e-08	1.32e-05	IMPDH1P10	0	13.96	17.33	0	0	0	6.37809
12	ENSG00000233757	-1.15003	-0.132663	0.00257442	0.0497333	AC092835.1	19	26	19	7	11	9	1.15003
13	ENSG00000241506	1.01042	3.98322	8.94e-11	3.01e-08	PSMC1P1	156.94	185.5	266.04	410.87	358.04	390.3	1.01042
14	ENSG00000243312	1.05186	2.84326	1.2e-11	5.23e-09	AC093827.1	86	70.02	114	184.06	159.99	183.04	1.05186
15	ENSG00000244693	1.99748	1.01621	1.19e-06	0.000136569	CTAGE8	28.69	0	17.08	97.66	25.14	47.75	1.99748
16	ENSG00000248235	-1.30495	1.25396	7.44e-08	1.31e-05	AC037459.1	55.03	61.22	70.27	22.08	28.84	19.96	1.30495
17	ENSG00000248592	2.5919	-1.52167	0.000395115	0.012814	STIMATE-MUSTN1	3.86	0	0	10.68	12.78	0	2.5919
18	ENSG00000248919	-1.99327	0.590336	5.52e-06	0.000454935	ATP5MF-PTCD1	80.68	1.01	47.07	1.02	1.02	27.48	1.99327
19	ENSG00000250462	1.23747	2.26125	0.000617963	0.017499	LRRC37BP1	101.11	51.5	13.47	133.69	127.79	101.33	1.23747
20	ENSG00000257086	-2.88597	-0.877701	1.36e-05	0.00094987	AP001453.3	16.63	19.77	7.76	0	5.3	0	2.88597
21	ENSG00000258017	1.50302	7.66672	1.11e-23	2.75e-20	AC011603.3	1985.78	1412.32	2795.19	5707.95	5230.49	5534.9	1.50302
22	ENSG00000259040	-2.1963	0.464759	1.22e-06	0.000138444	BLOC1S5-TXNDC5	8.17	83.71	26.84	5.13	0	19.92	2.1963
23	ENSG00000259075	-1.67422	-0.667201	0.00190611	0.039456	POC1B-GALNT4	0	39.42	6.08	10.28	3.3	0	1.67422
24	ENSG00000259171	-2.92654	-0.815365	5.39e-06	0.00045174	AL163636.2	0	16.96	29.68	0	5.52	0	2.92654
25	ENSG00000259952	-1.16021	3.44832	2.42e-20	3.99e-17	AC009133.2	304.59	307.83	248.03	122.46	113.32	126.78	1.16021
26	ENSG00000260196	1.84386	-0.812986	0.000950102	0.0238265	AC124798.1	10.06	0	1.84	0	24.13	16.23	1.84386
27	ENSG00000260276	-2.34899	-0.545357	2.76e-05	0.0016338	AC022167.2	36.7	16.9	2	2	5.81	2	2.34899
28	ENSG00000260287	-6.56215	-1.23728	1.2e-08	2.43e-06	TBC1D3G	6.96	12.56	16.38	0	0	0	6.56215
29	ENSG00000260537	-1.16094	1.58684	8.07e-06	0.000629356	AC012184.2	88.2	59.2	83.61	42.52	35.83	18.13	1.16094
30	ENSG00000261459	1.94013	-0.46466	0.00019456	0.00768953	AC002310.4	11.94	0	3.16	21.83	18.97	13.91	1.94013
31	ENSG00000261771	-8.29105	0.201809	2.78e-19	3.75e-16	DNAAF4-CCPG1	13.49	66.68	37.69	0	0	0	8.29105
32	ENSG00000264058	1.93272	-0.74912	0.000568153	0.0167757	AC073508.2	0	1.98	9.7	12.86	1.94	28.69	1.93272
33	ENSG00000267049	-3.07486	-1.25107	1.74e-05	0.00113199	AC002398.1	4.81	15.09	12.23	0.64	0.02	2.65	3.07486
34	ENSG00000267059	-1.9176	-0.0473469	4.22e-05	0.00228176	AC005943.1	32.17	23.6	22.34	4	1	14.21	1.9176
35	ENSG00000269940	6.29441	-1.49039	4.01e-08	7.33e-06	AL049840.5	0	0	0	10.13	8.11	9.94	6.29441
36	ENSG00000271672	-2.53124	-1.20738	0.000253712	0.00937721	DUXAP8	6.97	14.64	10.34	0	0.37	4.58	2.53124
37	ENSG00000272758	-1.85878	1.31024	3e-06	0.000286852	AC083798.2	22.75	108.16	81.02	15.54	20.29	20.15	1.85878
38	ENSG00000273275	-1.8909	0.710863	3.23e-07	4.43e-05	AC017083.2	34.34	35.01	68.72	12.24	12.19	10.4	1.8909
39	ENSG00000273541	2.02251	-1.02749	0.00133497	0.0302071	AL137060.1	0	1.08	7.66	5.73	10.91	18	2.02251
40	ENSG00000273542	-2.83298	0.66512	1.4e-09	3.52e-07	H4C12	73	11.37	64	1.38	5.31	12.25	2.83298
41	ENSG00000274272	-2.20902	-0.37955	3.46e-06	0.000316786	AC069281.2	25.06	21.34	16.03	0	6.31	6.08	2.20902
42	ENSG00000276570	2.68456	0.225536	2.76e-08	5.1e-06	AC010327.6	0	0	16.66	19.56	27.3	56.43	2.68456
43	ENSG00000278878	-3.79553	-0.729178	8.53e-10	2.34e-07	CU638689.1	20.89	13.81	18.2	0	0	3.24	3.79553
44	ENSG00000279861	1.38347	-0.451763	0.000716418	0.0194469	AC073548.1	7.15	6.03	7.07	20.39	14.25	15.65	1.38347
45	ENSG00000280046	2.60547	-1.11262	0.00012481	0.0054728	AC104581.4	0	5.68	0	19.75	14.77	0	2.60547
46	ENSG00000283228	-2.30062	0.179143	1.37e-06	0.000154042	AC068547.1	78.14	1.22	18.83	0	4.9	12.94	2.30062
47	ENSG00000285953	2.44829	-0.159134	9.33e-07	0.000110662	AC000120.4	14.25	0.32	0	0	45.76	28.75	2.44829
48	ENSG00000287542	7.19196	-0.797374	9.32e-12	4.46e-09	AC098582.1	0	0	0	6.08	13.58	33.29	7.19196
49	ENSG00000288602	-6.83724	-1.00091	5.31e-10	1.54e-07	C8orf44-SGK3	0	0	3.39	21.64	0	22.81	6.83724

## Sheet: OE-SH-NC-deg
	Symbol
1	RIMBP3C
2	STIMATE-MUSTN1
3	AC124798.1
4	AC002310.4
5	DNAAF4-CCPG1
6	AL049840.5
7	AC069281.2
8	AC010327.6
9	AC104581.4
10	C8orf44-SGK3
